# Supplementary material for: Ultra-Processed Food Consumption Associated with Overweight/Obesity among Chinese Adults—Results from China Health and Nutrition Survey 1997–2011
Source: Nutrients. 2021 Aug 15;13(8):2796. doi: 10.3390/nu13082796 (PMC8399660; doi:10.3390/nu13082796)
Supplement: Supplementary file 1 [file nutrients-13-02796-s001.zip]

Archive with 1 entries (1 files):
- nutrients-1293311-supplementary.pdf
